# Supplementary material for: Population-based screening for conditions associated with juvenile sudden cardiac death: a systematic review and meta-analysis
Source: Eur Heart J Qual Care Clin Outcomes. 2026 Jan 28;12(4):528–41. doi: 10.1093/ehjqcco/qcag004 (PMC13288737; doi:10.1093/ehjqcco/qcag004)
Supplement: qcag004_Supplementary_Data [file qcag004_supplementary_data.zip]

Archive with 9 entries (9 files):
- Supplemental Figure 1.pdf
- Supplemental Figure 2.pdf
- Supplemental Figure 3.pdf
- Supplemental Figure 4.pdf
- Supplemental Figure 5.pdf
- Supplemental Figure 6.pdf
- Supplemental Figure 7.pdf
- Supplemental Figure 8.pdf
- Supplemental Figure 9.pdf
